# Supplementary material for: Integrating Molecular Docking and Electrophysiology Reveals Sesquiterpenes as Candidate Attractants for Ceratitis capitata Wiedemann (Diptera: Tephritidae)
Source: Insects. 2026 Feb 27;17(3):251. doi: 10.3390/insects17030251 (PMC13026091; doi:10.3390/insects17030251)
Supplement: Supplementary file 1 [file insects-17-00251-s001.zip]

Archive with 1 entries (1 files):
- insects-4163785-supplementary.pdf
